# Supplementary material for: Meta-analysis of the effects of on-farm management strategies on milk yields of dairy cattle on smallholder farms in the Tropics
Source: Animal. 2020 Jun 30;14(12):2619–27. doi: 10.1017/S1751731120001548 (PMC7645308; doi:10.1017/S1751731120001548)
Supplement: Supplementary file 1 [file S1751731120001548sup.zip]

Archive with 2 entries (2 files):
- S1751731120001548sup001.docx
- S1751731120001548sup002.xlsx
