# Supplementary material for: Meta-analysis of the effects of on-farm management strategies on milk yields of dairy cattle on smallholder farms in the Tropics
Source: Animal. 2020 Jun 30;14(12):2619–27. doi: 10.1017/S1751731120001548 (PMC7645308; doi:10.1017/S1751731120001548)
Supplement: Supplementary file 1 [file S1751731120001548sup.zip › S1751731120001548sup002.xlsx]

## Sheet: Variables' definition
Meta-analysis of the effects of on-farm management strategies on milk yields of dairy cattle on smallholder farms in the Tropics Bateki CA, van Dijk S, Wilkes A, Dickhoefer U and White R 2020. Animal: An International Journal of Animal Bioscience.
Variable	Definition
SID	numerical identifier assigned to each study
TID	numerical identifier assigned to each treatment
Cite	short citation for study
Citation	long citation for study
StatMeth	Statistical Analysis used (Mixed Model, GLM, etc.)
ExpDes	Experimental method (Latin Square, randomized block, randomized, etc.)
No_Observations	Number of observations in study
MY	reported milk yield for the treatment, kg/d
MY_SE	reported standard error of the mean milk yield for the treatment, kg/d
Calf_rearing	1 if treatment implemented improved calf rearing practices
Conc_supp	1 if treatment implemented concentrate supplementation
Conc_level	a for least amount on concentrate inclusion and d for largest inclusion
Fodd_crops	1 if treatment used fodder trees and crops
Grade_cattle	1 if treatment used grade/improved cattle breeds
Imp_feed	1 if treatment used improved feeding practices
Napier	1 if treatment used napier grass
Water_man	1 if treatment used improved water management
IntParasite_trt	1 if any treatment for internal parasites was administered
ExtParasite_trt	1 if any treatment for external parasites was admistered
MinTemp	minimum temperature for treatment period (or region), °C
MaxTemp	maximum temperature for treatment period (or region), °C
MeanTemp	mean temperature for treatment period (or region), °C
MinPrecip	minimum precipitation for treatment period, mm
MaxPrecip	maximum precipitation for treatment period, mm
MeanPrecip	mean precipitation for treatment period (or region), mm
Altitude	meters above sea level (masl)
Parity	1: primiparous, 2: multiparous and 3: mixed
Season	1: cold, 2: hot, 3: accross seasons
DIM	Days in milk
Trial_l	Trial length (days)

## Sheet: Data
SID	TID	Cite	Citation	No_observations	MY	MY_SE	Parity	DIM	Trial_l	Calf_rearing	Conc_supp	Fodd_crops	Grade_cattle	Imp_feed	Napier	Water_man	IntParasite_trt	ExtParasite_trt	Season	MinTemp	MaxTemp	MeanTemp	MinPrecip	MaxPrecip	MeanPrecip	Altitude	StatMeth	ExpDes	ExpLoc
1	1	Muinga et al. 1993	Muinga, R. W., Thorpe, W., & Topps, J. H. (1993). Lactational performance of jersey cows given Napier fodder (Pennisetum purpureum) with and without protein concentrates in the semi-humid tropics. Tropical Animal Health and Production,25(2), 118–128. doi:10.1007/BF02236519	6	6.4	0.3	1	10	56	0	0	0	1	0	1	1	1	1	1	20	27						GLM	RBD	1
1	2	Muinga et al. 1993	Muinga, R. W., Thorpe, W., & Topps, J. H. (1993). Lactational performance of jersey cows given Napier fodder (Pennisetum purpureum) with and without protein concentrates in the semi-humid tropics. Tropical Animal Health and Production,25(2), 118–128. doi:10.1007/BF02236519	6	7.6	0.4	2	10	56	0	0	0	1	1	1	1	1	1	1	20	27						GLM	RBD	1
1	3	Muinga et al. 1993	Muinga, R. W., Thorpe, W., & Topps, J. H. (1993). Lactational performance of jersey cows given Napier fodder (Pennisetum purpureum) with and without protein concentrates in the semi-humid tropics. Tropical Animal Health and Production,25(2), 118–128. doi:10.1007/BF02236519	6	8	0.3	1	10	56	0	1	0	1	1	1	1	1	1	1	20	27						GLM	RBD	1
1	1	Muinga et al. 1993	Muinga, R. W., Thorpe, W., & Topps, J. H. (1993). Lactational performance of jersey cows given Napier fodder (Pennisetum purpureum) with and without protein concentrates in the semi-humid tropics. Tropical Animal Health and Production,25(2), 118–128. doi:10.1007/BF02236519	6	6.4	0.3	2	10	56	0	1	0	1	0	1	1	1	1	1	20	27						GLM	RBD	1
1	2	Muinga et al. 1993	Muinga, R. W., Thorpe, W., & Topps, J. H. (1993). Lactational performance of jersey cows given Napier fodder (Pennisetum purpureum) with and without protein concentrates in the semi-humid tropics. Tropical Animal Health and Production,25(2), 118–128. doi:10.1007/BF02236519	6	7.6	0.4	1	10	56	0	1	0	1	1	1	1	1	1	1	20	27						GLM	RBD	1
1	3	Muinga et al. 1993	Muinga, R. W., Thorpe, W., & Topps, J. H. (1993). Lactational performance of jersey cows given Napier fodder (Pennisetum purpureum) with and without protein concentrates in the semi-humid tropics. Tropical Animal Health and Production,25(2), 118–128. doi:10.1007/BF02236519	6	8	0.3	2	10	56	0	1	0	1	1	1	1	1	1	1	20	27						GLM	RBD	1
1	4	Muinga et al. 1993	Muinga, R. W., Thorpe, W., & Topps, J. H. (1993). Lactational performance of jersey cows given Napier fodder (Pennisetum purpureum) with and without protein concentrates in the semi-humid tropics. Tropical Animal Health and Production,25(2), 118–128. doi:10.1007/BF02236519	9	4.2	0.2	1	112	56	0	0	0	1	0	1	1	1	1	2	24	40						GLM	RBD	1
1	5	Muinga et al. 1993	Muinga, R. W., Thorpe, W., & Topps, J. H. (1993). Lactational performance of jersey cows given Napier fodder (Pennisetum purpureum) with and without protein concentrates in the semi-humid tropics. Tropical Animal Health and Production,25(2), 118–128. doi:10.1007/BF02236519	9	5.2	0.2	2	112	56	0	0	0	1	1	1	1	1	1	2	24	40						GLM	RBD	1
1	6	Muinga et al. 1993	Muinga, R. W., Thorpe, W., & Topps, J. H. (1993). Lactational performance of jersey cows given Napier fodder (Pennisetum purpureum) with and without protein concentrates in the semi-humid tropics. Tropical Animal Health and Production,25(2), 118–128. doi:10.1007/BF02236519	9	5.2	0.2	1	112	56	0	1	1	1	1	1	1	1	1	2	24	40						GLM	RBD	1
1	4	Muinga et al. 1993	Muinga, R. W., Thorpe, W., & Topps, J. H. (1993). Lactational performance of jersey cows given Napier fodder (Pennisetum purpureum) with and without protein concentrates in the semi-humid tropics. Tropical Animal Health and Production,25(2), 118–128. doi:10.1007/BF02236519	9	4.2	0.2	2	112	56	0	1	0	1	0	1	1	1	1	2	24	40						GLM	RBD	1
1	5	Muinga et al. 1993	Muinga, R. W., Thorpe, W., & Topps, J. H. (1993). Lactational performance of jersey cows given Napier fodder (Pennisetum purpureum) with and without protein concentrates in the semi-humid tropics. Tropical Animal Health and Production,25(2), 118–128. doi:10.1007/BF02236519	9	5.2	0.2	1	112	56	0	1	0	1	1	1	1	1	1	2	24	40						GLM	RBD	1
1	6	Muinga et al. 1993	Muinga, R. W., Thorpe, W., & Topps, J. H. (1993). Lactational performance of jersey cows given Napier fodder (Pennisetum purpureum) with and without protein concentrates in the semi-humid tropics. Tropical Animal Health and Production,25(2), 118–128. doi:10.1007/BF02236519	9	5.2	0.2	2	112	56	0	1	1	1	1	1	1	1	1	2	24	40						GLM	RBD	1
2	7	Muli et al. 1998	Muli, A.N., Kaitho, R., Gachuiri, C.K., Wahome, R.G., & Tanner, J. (1998). EFFECTS OF WATER SOURCES AND WATERING FREQUENCY FOR DAIRY CATTLE ON WATER OFFERED AND MILK PRODUCTION IN KIAMBU DISTRICT. Retrieved from http://hdl.handle.net/10568/1587	21	6.3					0	0	0	0	0	0	1	0	0									Des stat	ObS	0
2	8	Muli et al. 1998	Muli, A.N., Kaitho, R., Gachuiri, C.K., Wahome, R.G., & Tanner, J. (1998). EFFECTS OF WATER SOURCES AND WATERING FREQUENCY FOR DAIRY CATTLE ON WATER OFFERED AND MILK PRODUCTION IN KIAMBU DISTRICT. Retrieved from http://hdl.handle.net/10568/1587	21	8.4					0	0	0	0	0	0	1	0	0									Des stat	ObS	0
3	9	Jenet et al. 2006	Jenet, a., Fernandez-Rivera, S., Tegegne, a., Wettstein, H. R., Senn, M., Saurer, M., … Kreuzer, M. (2006). Evidence for different nutrient partitioning in Boran (Bos indicus) and Boran X Holstein cows when re-allocated from low to high or from high to low feeding level. Journal of Veterinary Medicine Series A: Physiology Pathology Clinical Medicine,53(8), 383–393. doi:10.1111/j.1439-0442.2006.00…	16	2.9		2	1	290	0	1	0	0	0	0	1	0	0	3	15	31		22	128		1850	GLM	CRD	1
3	10	Jenet et al. 2006	Jenet, a., Fernandez-Rivera, S., Tegegne, a., Wettstein, H. R., Senn, M., Saurer, M., … Kreuzer, M. (2006). Evidence for different nutrient partitioning in Boran (Bos indicus) and Boran X Holstein cows when re-allocated from low to high or from high to low feeding level. Journal of Veterinary Medicine Series A: Physiology Pathology Clinical Medicine,53(8), 383–393. doi:10.1111/j.1439-0442.2006.00…	16	2.9		2	1	290	0	1	0	0	0	0	1	0	0	3	15	31		22	128		1850	GLM	CRD	1
3	11	Jenet et al. 2006	Jenet, a., Fernandez-Rivera, S., Tegegne, a., Wettstein, H. R., Senn, M., Saurer, M., … Kreuzer, M. (2006). Evidence for different nutrient partitioning in Boran (Bos indicus) and Boran X Holstein cows when re-allocated from low to high or from high to low feeding level. Journal of Veterinary Medicine Series A: Physiology Pathology Clinical Medicine,53(8), 383–393. doi:10.1111/j.1439-0442.2006.00…	16	2.5		2	1	290	0	1	0	0	1	0	1	0	0	3	15	31		22	128		1850	GLM	CRD	1
3	12	Jenet et al. 2006	Jenet, a., Fernandez-Rivera, S., Tegegne, a., Wettstein, H. R., Senn, M., Saurer, M., … Kreuzer, M. (2006). Evidence for different nutrient partitioning in Boran (Bos indicus) and Boran X Holstein cows when re-allocated from low to high or from high to low feeding level. Journal of Veterinary Medicine Series A: Physiology Pathology Clinical Medicine,53(8), 383–393. doi:10.1111/j.1439-0442.2006.00…	16	3		2	1	290	0	1	0	0	0	0	1	0	0	3	15	31		22	128		1850	GLM	CRD	1
3	13	Jenet et al. 2006	Jenet, a., Fernandez-Rivera, S., Tegegne, a., Wettstein, H. R., Senn, M., Saurer, M., … Kreuzer, M. (2006). Evidence for different nutrient partitioning in Boran (Bos indicus) and Boran X Holstein cows when re-allocated from low to high or from high to low feeding level. Journal of Veterinary Medicine Series A: Physiology Pathology Clinical Medicine,53(8), 383–393. doi:10.1111/j.1439-0442.2006.00…	16	5.1		2	1	290	0	1	0	1	0	0	1	0	0	3	15	31		22	128		1850	GLM	CRD	1
3	14	Jenet et al. 2006	Jenet, a., Fernandez-Rivera, S., Tegegne, a., Wettstein, H. R., Senn, M., Saurer, M., … Kreuzer, M. (2006). Evidence for different nutrient partitioning in Boran (Bos indicus) and Boran X Holstein cows when re-allocated from low to high or from high to low feeding level. Journal of Veterinary Medicine Series A: Physiology Pathology Clinical Medicine,53(8), 383–393. doi:10.1111/j.1439-0442.2006.00…	16	6.9		2	1	290	0	1	0	1	0	0	1	0	0	3	15	31		22	128		1850	GLM	CRD	1
3	15	Jenet et al. 2006	Jenet, a., Fernandez-Rivera, S., Tegegne, a., Wettstein, H. R., Senn, M., Saurer, M., … Kreuzer, M. (2006). Evidence for different nutrient partitioning in Boran (Bos indicus) and Boran X Holstein cows when re-allocated from low to high or from high to low feeding level. Journal of Veterinary Medicine Series A: Physiology Pathology Clinical Medicine,53(8), 383–393. doi:10.1111/j.1439-0442.2006.00…	16	8.6		2	1	290	0	1	0	1	1	0	1	0	0	3	15	31		22	128		1850	GLM	CRD	1
3	16	Jenet et al. 2006	Jenet, a., Fernandez-Rivera, S., Tegegne, a., Wettstein, H. R., Senn, M., Saurer, M., … Kreuzer, M. (2006). Evidence for different nutrient partitioning in Boran (Bos indicus) and Boran X Holstein cows when re-allocated from low to high or from high to low feeding level. Journal of Veterinary Medicine Series A: Physiology Pathology Clinical Medicine,53(8), 383–393. doi:10.1111/j.1439-0442.2006.00…	16	6.9		2	1	290	0	1	0	1	0	0	1	0	0	3	15	31		22	128		1850	GLM	CRD	1
4	17	Mekonnen et al. 2010	Mekonnen, H., Dehninet, G., & Kelay, B. (2010). Dairy technology adoption in smallholder farms in “Dejen” district, Ethiopia. Tropical Animal Health and Production,42(2), 209–16. doi:10.1007/s11250-009-9408-6	960	NA															18	30				954.6	1828			0
4	18	Mekonnen et al. 2010	Mekonnen, H., Dehninet, G., & Kelay, B. (2010). Dairy technology adoption in smallholder farms in “Dejen” district, Ethiopia. Tropical Animal Health and Production,42(2), 209–16. doi:10.1007/s11250-009-9408-6	240	NA															18	30				954.6	1828			0
5	19	Msanga et al. 2003	Msanga, Y. N., & Bryant, M. J. (2003). Effect of restricted suckling of calves on the productivity of crossbred dairy cattle. Tropical Animal Health and Production,35(1), 69–78. doi:10.1023/A:1022079705578	9	6.2	0.4	3	1	84	0	1	1	1	0	0	0	0	0	3	24	33		1100	1400		66	GLM	CRBD	1
5	20	Msanga et al. 2003	Msanga, Y. N., & Bryant, M. J. (2003). Effect of restricted suckling of calves on the productivity of crossbred dairy cattle. Tropical Animal Health and Production,35(1), 69–78. doi:10.1023/A:1022079705578	9	5.3	0.4	3	85	168	0	1	1	1	0	0	0	0	0	3	24	33		1100	1400		66	GLM	CRBD	1
5	21	Msanga et al. 2003	Msanga, Y. N., & Bryant, M. J. (2003). Effect of restricted suckling of calves on the productivity of crossbred dairy cattle. Tropical Animal Health and Production,35(1), 69–78. doi:10.1023/A:1022079705578	9	4	0.5	3	169	305	0	1	1	1	0	0	0	0	0	3	24	33		1100	1400		66	GLM	CRBD	1
5	22	Msanga et al. 2003	Msanga, Y. N., & Bryant, M. J. (2003). Effect of restricted suckling of calves on the productivity of crossbred dairy cattle. Tropical Animal Health and Production,35(1), 69–78. doi:10.1023/A:1022079705578	9	6.5	0.4	3	1	84	1	1	1	1	0	0	0	0	0	3	24	33		1100	1400		66	GLM	CRBD	1
5	23	Msanga et al. 2003	Msanga, Y. N., & Bryant, M. J. (2003). Effect of restricted suckling of calves on the productivity of crossbred dairy cattle. Tropical Animal Health and Production,35(1), 69–78. doi:10.1023/A:1022079705578	9	5.7	0.4	3	85	168	1	1	1	1	0	0	0	0	0	3	24	33		1100	1400		66	GLM	CRBD	1
5	24	Msanga et al. 2003	Msanga, Y. N., & Bryant, M. J. (2003). Effect of restricted suckling of calves on the productivity of crossbred dairy cattle. Tropical Animal Health and Production,35(1), 69–78. doi:10.1023/A:1022079705578	9	4.4	0.5	3	169	305	1	1	1	1	0	0	0	0	0	3	24	33		1100	1400		66	GLM	CRBD	1
6	25	Msangi et al. 2005	Msangi, B. S. J., Bryant, M. J., & Thorne, P. J. (2005). Some factors affecting variation in milk yield in crossbred dairy cows on smallholder farms in north-east Tanzania. Tropical Animal Health and Production,37(5), 403–412. doi:10.1007/s11250-005-6854-7	125	9.8	0.3	3	360		0	1	0	1	0	0	0	0	0	3	20	33				1290		GLM	Longitudinal	0
6	26	Msangi et al. 2005	Msangi, B. S. J., Bryant, M. J., & Thorne, P. J. (2005). Some factors affecting variation in milk yield in crossbred dairy cows on smallholder farms in north-east Tanzania. Tropical Animal Health and Production,37(5), 403–412. doi:10.1007/s11250-005-6854-7	125	7.1	1.3	3	360		1	1	0	1	0	0	0	0	0	3	20	33				1290		GLM	Longitudinal	0
7	27	Biwott et al. 1989	Biwott, K. J., Kaitho, R., Gachuiri, C. K. , Wahome, R. G. and Tanner, J. (1989). Effects of Levels of Concentrate Supplementation on Milk, 5–7.	6	10.7		2	1	126	0	1	0	1	0	0	0	0	0									GLM	CRD	1
7	28	Biwott et al. 1989	Biwott, K. J., Kaitho, R., Gachuiri, C. K. , Wahome, R. G. and Tanner, J. (1989). Effects of Levels of Concentrate Supplementation on Milk, 5–7.	7	11.8		2	1	126	0	1	0	1	1	0	0	0	0									GLM	CRD	1
7	29	Biwott et al. 1989	Biwott, K. J., Kaitho, R., Gachuiri, C. K. , Wahome, R. G. and Tanner, J. (1989). Effects of Levels of Concentrate Supplementation on Milk, 5–7.	6	14.4		2	1	126	0	1	0	1	1	0	0	0	0									GLM	CRD	1
8	30	Romney et al. 2000	Very poor and need to re-adjust	0	0	0				0	0	0	0	0	0	0	0	0		0	0	0	0	0	0	0	0	0
9	31	Bwire & Wiktorsson, 2003	Bwire, J. M. N., & Wiktorsson, H. (2003). Effect of supplementary feeding strategies on the performance of stall fed dual-purpose dairy cows fed grass hay-based diets. Asian-Australasian Journal of Animal Sciences,16(3), 359–367.	12	5	0.08	3	14	49	0	1	0	1	0	0	1	1	1	3	24	29				660	1100	GLM	Cross-over	1
9	32	Bwire & Wiktorsson, 2003	Bwire, J. M. N., & Wiktorsson, H. (2003). Effect of supplementary feeding strategies on the performance of stall fed dual-purpose dairy cows fed grass hay-based diets. Asian-Australasian Journal of Animal Sciences,16(3), 359–367.	12	6.2	0.08	3	14	49	0	1	0	1	0	0	1	1	1	3	24	29				660	1100	GLM	Cross-over	1
9	33	Bwire & Wiktorsson, 2003	Bwire, J. M. N., & Wiktorsson, H. (2003). Effect of supplementary feeding strategies on the performance of stall fed dual-purpose dairy cows fed grass hay-based diets. Asian-Australasian Journal of Animal Sciences,16(3), 359–367.	6	4.3	0.07	3	63	70	0	1	0	1	0	0	1	1	1	3	24	29				660	1100	GLM	Cross-over	1
9	34	Bwire & Wiktorsson, 2003	Bwire, J. M. N., & Wiktorsson, H. (2003). Effect of supplementary feeding strategies on the performance of stall fed dual-purpose dairy cows fed grass hay-based diets. Asian-Australasian Journal of Animal Sciences,16(3), 359–367.	6	5.2	0.07	3	63	70	0	1	0	1	0	0	1	1	1	3	24	29				660	1100	GLM	Cross-over	1
9	35	Bwire & Wiktorsson, 2003	Bwire, J. M. N., & Wiktorsson, H. (2003). Effect of supplementary feeding strategies on the performance of stall fed dual-purpose dairy cows fed grass hay-based diets. Asian-Australasian Journal of Animal Sciences,16(3), 359–367.	6	4.8	0.07	3	63	70	0	1	0	1	1	0	1	1	1	3	24	29				660	1100	GLM	Cross-over	1
9	36	Bwire & Wiktorsson, 2003	Bwire, J. M. N., & Wiktorsson, H. (2003). Effect of supplementary feeding strategies on the performance of stall fed dual-purpose dairy cows fed grass hay-based diets. Asian-Australasian Journal of Animal Sciences,16(3), 359–367.	6	4.7	0.07	3	63	70	0	1	0	1	0	0	1	1	1	3	24	29				660	1100	GLM	Cross-over	1
10	37	Muraguri et al. 2004	Muraguri, G. R., Mcleod, A., & Taylor, N. (2004). Estimation of milk production from smallholder dairy cattle in the coastal lowlands of Kenya, 36, 202–213.	71	9.56	2.7	3	1	90	0	0	0	1	0	0	0	0	0	2			25	900	1500		250	GLM	Longitudinal	0
10	38	Muraguri et al. 2004	Muraguri, G. R., Mcleod, A., & Taylor, N. (2004). Estimation of milk production from smallholder dairy cattle in the coastal lowlands of Kenya, 36, 202–213.	78	7.43	2.1	3	1	90	0	1	0	1	0	0	0	0	0	2			25	900	1500		250	GLM	Longitudinal	0
10	39	Muraguri et al. 2004	Muraguri, G. R., Mcleod, A., & Taylor, N. (2004). Estimation of milk production from smallholder dairy cattle in the coastal lowlands of Kenya, 36, 202–213.	40	7.9	2.2	3	91	90	0	0	0	1	0	0	0	0	0	1			25	900	1500		250	GLM	Longitudinal	0
10	40	Muraguri et al. 2004	Muraguri, G. R., Mcleod, A., & Taylor, N. (2004). Estimation of milk production from smallholder dairy cattle in the coastal lowlands of Kenya, 36, 202–213.	87	5.2	1.8	3	91	90	0	1	0	1	0	0	0	0	0	1			25	900	1500		250	GLM	Longitudinal	0
10	41	Muraguri et al. 2004	Muraguri, G. R., Mcleod, A., & Taylor, N. (2004). Estimation of milk production from smallholder dairy cattle in the coastal lowlands of Kenya, 36, 202–213.	7	6.9	2	3	181	90	0	0	0	1	0	0	0	0	0	2			25	900	1500		250	GLM	Longitudinal	0
10	42	Muraguri et al. 2004	Muraguri, G. R., Mcleod, A., & Taylor, N. (2004). Estimation of milk production from smallholder dairy cattle in the coastal lowlands of Kenya, 36, 202–213.	88	3.9	1.7	3	181	90	0	1	0	1	0	0	0	0	0	2			25	900	1500		250	GLM	Longitudinal	0
11	43	Rufino et al. 2009	Rufino, M. C., Herrero, M., Van Wijk, M. T., Hemerik, L., De Ridder, N., & Giller, K. E. (2009). Lifetime productivity of dairy cows in smallholder farming systems of the Central highlands of Kenya. Animal : An International Journal of Animal Bioscience,3(7), 1044–56. doi:10.1017/S1751731109004248	24	8.2	3		305		0	0	0	1	0	1	0	0	0	3								GLM	Modelling	1
11	44	Rufino et al. 2009	Rufino, M. C., Herrero, M., Van Wijk, M. T., Hemerik, L., De Ridder, N., & Giller, K. E. (2009). Lifetime productivity of dairy cows in smallholder farming systems of the Central highlands of Kenya. Animal : An International Journal of Animal Bioscience,3(7), 1044–56. doi:10.1017/S1751731109004248	24	11.1	3		305		0	1	0	1	0	1	0	0	0	3								GLM	Modelling	1
11	45	Rufino et al. 2009	Rufino, M. C., Herrero, M., Van Wijk, M. T., Hemerik, L., De Ridder, N., & Giller, K. E. (2009). Lifetime productivity of dairy cows in smallholder farming systems of the Central highlands of Kenya. Animal : An International Journal of Animal Bioscience,3(7), 1044–56. doi:10.1017/S1751731109004248	24	11.5	3		305		0	1	0	1	0	1	0	0	0	3								GLM	Modelling	1
11	46	Rufino et al. 2009	Rufino, M. C., Herrero, M., Van Wijk, M. T., Hemerik, L., De Ridder, N., & Giller, K. E. (2009). Lifetime productivity of dairy cows in smallholder farming systems of the Central highlands of Kenya. Animal : An International Journal of Animal Bioscience,3(7), 1044–56. doi:10.1017/S1751731109004248	24	8.2	3		305		0	1	0	1	1	1	0	0	0	3								GLM	Modelling	1
12	47	Paterson et al. 1999	Paterson, R. T., Kiruiro, E., & Arimi, H. K. (1999). Calliandra calothyrsus as a supplement for milk production in the Kenya Highlands. Tropical Animal Health and Production,31(2), 115–126. Retrieved from http://www.scopus.com/inward/record.url?eid=2-s2.0-0033113859&partnerID=tZOtx3y1	5	9.9	0.15	2	100	63	0	0	0	1	0	1	0	0	0	1	18	20		1000	1800		1500		Cross-over	0
12	48	Paterson et al. 1999	Paterson, R. T., Kiruiro, E., & Arimi, H. K. (1999). Calliandra calothyrsus as a supplement for milk production in the Kenya Highlands. Tropical Animal Health and Production,31(2), 115–126. Retrieved from http://www.scopus.com/inward/record.url?eid=2-s2.0-0033113859&partnerID=tZOtx3y1	5	10.3	0.15	2	100	63	0	1	0	1	0	1	0	0	0	1	18	20		1000	1800		1500		Cross-over	0
12	49	Paterson et al. 1999	Paterson, R. T., Kiruiro, E., & Arimi, H. K. (1999). Calliandra calothyrsus as a supplement for milk production in the Kenya Highlands. Tropical Animal Health and Production,31(2), 115–126. Retrieved from http://www.scopus.com/inward/record.url?eid=2-s2.0-0033113859&partnerID=tZOtx3y1	5	10.7	0.15	2	100	63	0	0	1	1	0	1	0	0	0	1	18	20		1000	1800		1500		Cross-over	0
12	50	Paterson et al. 1999	Paterson, R. T., Kiruiro, E., & Arimi, H. K. (1999). Calliandra calothyrsus as a supplement for milk production in the Kenya Highlands. Tropical Animal Health and Production,31(2), 115–126. Retrieved from http://www.scopus.com/inward/record.url?eid=2-s2.0-0033113859&partnerID=tZOtx3y1	3	10.5	0.32	2	100	56	0	0	0	1	0	1	0	0	0	1	18	20		1000	1800		1500		Cross-over	1
12	51	Paterson et al. 1999	Paterson, R. T., Kiruiro, E., & Arimi, H. K. (1999). Calliandra calothyrsus as a supplement for milk production in the Kenya Highlands. Tropical Animal Health and Production,31(2), 115–126. Retrieved from http://www.scopus.com/inward/record.url?eid=2-s2.0-0033113859&partnerID=tZOtx3y1	3	10.9	0.32	2	100	56	0	0	1	1	0	1	0	0	0	1	18	20		1000	1800		1500		Cross-over	1
12	52	Paterson et al. 1999	Paterson, R. T., Kiruiro, E., & Arimi, H. K. (1999). Calliandra calothyrsus as a supplement for milk production in the Kenya Highlands. Tropical Animal Health and Production,31(2), 115–126. Retrieved from http://www.scopus.com/inward/record.url?eid=2-s2.0-0033113859&partnerID=tZOtx3y1	3	10.9	0.32	2	100	56	0	1	0	1	0	1	0	0	0	1	18	20		1000	1800		1500		Cross-over	1
12	53	Paterson et al. 1999	Paterson, R. T., Kiruiro, E., & Arimi, H. K. (1999). Calliandra calothyrsus as a supplement for milk production in the Kenya Highlands. Tropical Animal Health and Production,31(2), 115–126. Retrieved from http://www.scopus.com/inward/record.url?eid=2-s2.0-0033113859&partnerID=tZOtx3y1	3	11.4	0.32	2	100	56	0	1	1	1	0	1	0	0	0	1	18	20		1000	1800		1500		Cross-over	1
13	54	Jenet et al. 2004	Jenet, A., Yimegnuhal, A., Fernandez-Rivera, S., Tegegne, A., Osuji, P. O., McCrabb, G., & Kreuzer, M. (2004). Long-term response to feeding level in lactational performance of Boran (Bos indicus) and Boran✕ Holstein cows. Animal Science,78(2), 331-343.	5	1.8	0.36	1	1	265	0	1	0	0	0	0	0	0	0	3	15	31		22	128		1900	GLM	CRD	1
13	55	Jenet et al. 2004	Jenet, A., Yimegnuhal, A., Fernandez-Rivera, S., Tegegne, A., Osuji, P. O., McCrabb, G., & Kreuzer, M. (2004). Long-term response to feeding level in lactational performance of Boran (Bos indicus) and Boran✕ Holstein cows. Animal Science,78(2), 331-343.	8	2.5	0.36	1	1	256	0	1	0	0	1	0	0	0	0	3	15	31		22	128		1900	GLM	CRD	1
13	56	Jenet et al. 2004	Jenet, A., Yimegnuhal, A., Fernandez-Rivera, S., Tegegne, A., Osuji, P. O., McCrabb, G., & Kreuzer, M. (2004). Long-term response to feeding level in lactational performance of Boran (Bos indicus) and Boran✕ Holstein cows. Animal Science,78(2), 331-343.	5	2.7	0.36	1	1	221	0	1	0	0	1	0	0	0	0	3	15	31		22	128		1900	GLM	CRD	1
13	57	Jenet et al. 2004	Jenet, A., Yimegnuhal, A., Fernandez-Rivera, S., Tegegne, A., Osuji, P. O., McCrabb, G., & Kreuzer, M. (2004). Long-term response to feeding level in lactational performance of Boran (Bos indicus) and Boran✕ Holstein cows. Animal Science,78(2), 331-343.	7	3.4	0.36	1	1	403	0	1	0	1	0	0	0	0	0	3	15	31		22	128		1900	GLM	CRD	1
13	58	Jenet et al. 2004	Jenet, A., Yimegnuhal, A., Fernandez-Rivera, S., Tegegne, A., Osuji, P. O., McCrabb, G., & Kreuzer, M. (2004). Long-term response to feeding level in lactational performance of Boran (Bos indicus) and Boran✕ Holstein cows. Animal Science,78(2), 331-343.	8	3.8	0.36	1	1	415	0	1	0	1	1	0	0	0	0	3	15	31		22	128		1900	GLM	CRD	1
13	59	Jenet et al. 2004	Jenet, A., Yimegnuhal, A., Fernandez-Rivera, S., Tegegne, A., Osuji, P. O., McCrabb, G., & Kreuzer, M. (2004). Long-term response to feeding level in lactational performance of Boran (Bos indicus) and Boran✕ Holstein cows. Animal Science,78(2), 331-343.	7	5.5	0.36	1	1	377	0	1	0	1	1	0	0	0	0	3	15	31		22	128		1900	GLM	CRD	1
13	60	Jenet et al. 2004	Jenet, A., Yimegnuhal, A., Fernandez-Rivera, S., Tegegne, A., Osuji, P. O., McCrabb, G., & Kreuzer, M. (2004). Long-term response to feeding level in lactational performance of Boran (Bos indicus) and Boran✕ Holstein cows. Animal Science,78(2), 331-343.	5	2.4	0.36	2	1	156	0	1	0	0	0	0	0	0	0	3	15	31		22	128		1900	GLM	CRD	1
13	61	Jenet et al. 2004	Jenet, A., Yimegnuhal, A., Fernandez-Rivera, S., Tegegne, A., Osuji, P. O., McCrabb, G., & Kreuzer, M. (2004). Long-term response to feeding level in lactational performance of Boran (Bos indicus) and Boran✕ Holstein cows. Animal Science,78(2), 331-343.	8	3.6	0.36	2	1	185	0	1	0	0	1	0	0	0	0	3	15	31		22	128		1900	GLM	CRD	1
13	62	Jenet et al. 2004	Jenet, A., Yimegnuhal, A., Fernandez-Rivera, S., Tegegne, A., Osuji, P. O., McCrabb, G., & Kreuzer, M. (2004). Long-term response to feeding level in lactational performance of Boran (Bos indicus) and Boran✕ Holstein cows. Animal Science,78(2), 331-343.	5	3.4	0.36	2	1	164	0	1	0	0	1	0	0	0	0	3	15	31		22	128		1900	GLM	CRD	1
13	63	Jenet et al. 2004	Jenet, A., Yimegnuhal, A., Fernandez-Rivera, S., Tegegne, A., Osuji, P. O., McCrabb, G., & Kreuzer, M. (2004). Long-term response to feeding level in lactational performance of Boran (Bos indicus) and Boran✕ Holstein cows. Animal Science,78(2), 331-343.	7	3.9	0.36	2	1	455	0	1	0	1	0	0	0	0	0	3	15	31		22	128		1900	GLM	CRD	1
13	64	Jenet et al. 2004	Jenet, A., Yimegnuhal, A., Fernandez-Rivera, S., Tegegne, A., Osuji, P. O., McCrabb, G., & Kreuzer, M. (2004). Long-term response to feeding level in lactational performance of Boran (Bos indicus) and Boran✕ Holstein cows. Animal Science,78(2), 331-343.	8	4.3	0.36	2	1	387	0	1	0	1	1	0	0	0	0	3	15	31		22	128		1900	GLM	CRD	1
13	65	Jenet et al. 2004	Jenet, A., Yimegnuhal, A., Fernandez-Rivera, S., Tegegne, A., Osuji, P. O., McCrabb, G., & Kreuzer, M. (2004). Long-term response to feeding level in lactational performance of Boran (Bos indicus) and Boran✕ Holstein cows. Animal Science,78(2), 331-343.	7	6	0.36	2	1	353	0	1	0	1	1	0	0	0	0	3	15	31		22	128		1900	GLM	CRD	1
14	66	Kakengi et al. 2001	Kakengi, A. M., Shem, M. N., Mtengeti, E. P., & Otsyina, R. (2001). Leucaena leucocephala leaf meal as supplement to diet of grazing dairy cattle in semiarid Western Tanzania. Agroforestry Systems,52(1), 73–82. doi:10.1023/A:1010642531865	6	6.3	0.65	3	50	55	0	1	0	1	0	0	1	1	1	2	16.7	28.9		600	800			GLM	CRD	0
14	67	Kakengi et al. 2001	Kakengi, A. M., Shem, M. N., Mtengeti, E. P., & Otsyina, R. (2001). Leucaena leucocephala leaf meal as supplement to diet of grazing dairy cattle in semiarid Western Tanzania. Agroforestry Systems,52(1), 73–82. doi:10.1023/A:1010642531865	6	11.4	0.65	3	50	55	0	1	1	1	1	0	1	1	1	2	16.7	28.9		600	800			GLM	CRD	0
14	68	Kakengi et al. 2001	Kakengi, A. M., Shem, M. N., Mtengeti, E. P., & Otsyina, R. (2001). Leucaena leucocephala leaf meal as supplement to diet of grazing dairy cattle in semiarid Western Tanzania. Agroforestry Systems,52(1), 73–82. doi:10.1023/A:1010642531865	6	9.4	0.65	3	50	55	0	1	1	1	1	0	1	1	1	2	16.7	28.9		600	800			GLM	CRD	0
14	69	Kakengi et al. 2001	Kakengi, A. M., Shem, M. N., Mtengeti, E. P., & Otsyina, R. (2001). Leucaena leucocephala leaf meal as supplement to diet of grazing dairy cattle in semiarid Western Tanzania. Agroforestry Systems,52(1), 73–82. doi:10.1023/A:1010642531865	6	14.7	0.65	3	50	55	0	1	1	1	1	0	1	1	1	2	16.7	28.9		600	800			GLM	CRD	0
14	70	Kakengi et al. 2001	Kakengi, A. M., Shem, M. N., Mtengeti, E. P., & Otsyina, R. (2001). Leucaena leucocephala leaf meal as supplement to diet of grazing dairy cattle in semiarid Western Tanzania. Agroforestry Systems,52(1), 73–82. doi:10.1023/A:1010642531865	6	13.2	0.65	3	50	55	0	1	0	1	0	0	1	1	1	2	16.7	28.9		600	800			GLM	CRD	0
15	71	Ahmed et al. 2000		Too many counfounding factors	0					0	0	0	0	0	0	0	0	0					300	1200
16	72	Abraha et al. 2009	Abraha, S., Belihu, K., Bekana, M., & Lobago, F. (2009). Milk yield and reproductive performance of dairy cattle under smallholder management system in North-eastern Amhara Region, Ethiopia. Tropical Animal Health and Production,41(7), 1597–604. doi:10.1007/s11250-009-9352-5	162	2.7	0.11	3	15	150	0	0	0	0	0	0	0	0	0		0	0	19	0	0	1255	1850	GLM	ObS	0
16	73	Abraha et al. 2009	Abraha, S., Belihu, K., Bekana, M., & Lobago, F. (2009). Milk yield and reproductive performance of dairy cattle under smallholder management system in North-eastern Amhara Region, Ethiopia. Tropical Animal Health and Production,41(7), 1597–604. doi:10.1007/s11250-009-9352-5	81	4.5	0.18	3	15	150	0	0	0	1	0	0	0	0	0		0	0	27	0	0	510	1150	GLM	ObS	0
16	74	Abraha et al. 2009	Abraha, S., Belihu, K., Bekana, M., & Lobago, F. (2009). Milk yield and reproductive performance of dairy cattle under smallholder management system in North-eastern Amhara Region, Ethiopia. Tropical Animal Health and Production,41(7), 1597–604. doi:10.1007/s11250-009-9352-5	162	2	0.14	3	15	150	0	0	0	0	0	0	0	0	0		0	0	19	0	0	1255	1850	GLM	ObS	0
16	75	Abraha et al. 2009	Abraha, S., Belihu, K., Bekana, M., & Lobago, F. (2009). Milk yield and reproductive performance of dairy cattle under smallholder management system in North-eastern Amhara Region, Ethiopia. Tropical Animal Health and Production,41(7), 1597–604. doi:10.1007/s11250-009-9352-5	81	4.2	0.22	3	15	150	0	0	0	1	0	0	0	0	0		0	0	27	0	0	510	1150	GLM	ObS	0
16	76	Abraha et al. 2009	Abraha, S., Belihu, K., Bekana, M., & Lobago, F. (2009). Milk yield and reproductive performance of dairy cattle under smallholder management system in North-eastern Amhara Region, Ethiopia. Tropical Animal Health and Production,41(7), 1597–604. doi:10.1007/s11250-009-9352-5	162	1	0.07	3	15	150	0	0	0	0	0	0	0	0	0		0	0	19	0	0	1255	1850	GLM	ObS	0
16	77	Abraha et al. 2009	Abraha, S., Belihu, K., Bekana, M., & Lobago, F. (2009). Milk yield and reproductive performance of dairy cattle under smallholder management system in North-eastern Amhara Region, Ethiopia. Tropical Animal Health and Production,41(7), 1597–604. doi:10.1007/s11250-009-9352-5	81	2	0.12	3	15	150	0	0	0	1	0	0	0	0	0		0	0	27	0	0	510	1150	GLM	ObS	0
17	78	Kavoi et al. 2010	Kavoi, M. M., Hoag, D. L., & Pritchett, J. (2010). Measurement of economic efficiency for smallholder dairy cattle in the marginal zones of Kenya. Agricultural Economics,2(April), 122–137.	Econometric						0	0
18	79	Juma et al. 2006	Juma, H. K., Abdulrazak, S. A., Muinga, R. W., & Ambula, M. K. (2006). Evaluation of Clitoria, Gliricidia and Mucuna as nitrogen supplements to Napier grass basal diet in relation to the performance of lactating Jersey cows. Livestock Science,103(1), 23-29.	3	4	0.3	2	135	56	0	1	0	1	0	1	1	1	1	1	22	30				1200	15	GLM	CRD	1
18	80	Juma et al. 2006	Juma, H. K., Abdulrazak, S. A., Muinga, R. W., & Ambula, M. K. (2006). Evaluation of Clitoria, Gliricidia and Mucuna as nitrogen supplements to Napier grass basal diet in relation to the performance of lactating Jersey cows. Livestock Science,103(1), 23-29.	3	5.1	0.3	2	135	56	0	1	1	1	0	1	1	1	1	1	22	30				1200	15	GLM	CRD	1
18	81	Juma et al. 2006	Juma, H. K., Abdulrazak, S. A., Muinga, R. W., & Ambula, M. K. (2006). Evaluation of Clitoria, Gliricidia and Mucuna as nitrogen supplements to Napier grass basal diet in relation to the performance of lactating Jersey cows. Livestock Science,103(1), 23-29.	3	4.8	0.3	2	135	56	0	1	1	1	0	1	1	1	1	1	22	30				1200	15	GLM	CRD	1
18	82	Juma et al. 2006	Juma, H. K., Abdulrazak, S. A., Muinga, R. W., & Ambula, M. K. (2006). Evaluation of Clitoria, Gliricidia and Mucuna as nitrogen supplements to Napier grass basal diet in relation to the performance of lactating Jersey cows. Livestock Science,103(1), 23-29.	3	5.3	0.3	2	135	56	0	1	1	1	0	1	1	1	1	1	22	30				1200	15	GLM	CRD	1
19	83	Gebrehawariat et al. 2010	Gebrehawariat, E., Tamir, B., & Tegegne, A. (2010). Feed intake and production parameters of lactating crossbred cows fed maize-based diets of stover, silage or quality protein silage. Tropical animal health and production,42(8), 1705-1710.	12	10.9	0.4	3	1	90	0	1	0	1	0	0	1	0	0				21.4			1100	1850	GLM	CRBD	1
19	84	Gebrehawariat et al. 2010	Gebrehawariat, E., Tamir, B., & Tegegne, A. (2010). Feed intake and production parameters of lactating crossbred cows fed maize-based diets of stover, silage or quality protein silage. Tropical animal health and production,42(8), 1705-1710.	12	11.2	0.4	3	1	90	0	1	0	1	0	0	1	0	0				21.4			1100	1850	GLM	CRBD	1
19	85	Gebrehawariat et al. 2010	Gebrehawariat, E., Tamir, B., & Tegegne, A. (2010). Feed intake and production parameters of lactating crossbred cows fed maize-based diets of stover, silage or quality protein silage. Tropical animal health and production,42(8), 1705-1710.	12	11.2	0.4	3	1	90	0	1	0	1	0	0	1	0	0				21.4			1100	1850	GLM	CRBD	1
20	86	Sarwatt et al. 2004	Sarwatt, S. V., Milang’ha, M. S., Lekule, F. P., & Madalla, N. (2004). Moringa oleifera and cottonseed cake as supplements for smallholder dairy cows fed Napier grass. Livestock Research for Rural Development,16(6), 12-18.	4	7.8	0.15	2		84	0	1	0	1	0	1	1	1	1	1	16	31		610	1180	870	550	GLM	LSD	1
20	87	Sarwatt et al. 2004	Sarwatt, S. V., Milang’ha, M. S., Lekule, F. P., & Madalla, N. (2004). Moringa oleifera and cottonseed cake as supplements for smallholder dairy cows fed Napier grass. Livestock Research for Rural Development,16(6), 12-18.	4	9.2	0.15	2		84	0	1	0	1	1	1	1	1	1	1	16	31		610	1180	870	550	GLM	LSD	1
20	88	Sarwatt et al. 2004	Sarwatt, S. V., Milang’ha, M. S., Lekule, F. P., & Madalla, N. (2004). Moringa oleifera and cottonseed cake as supplements for smallholder dairy cows fed Napier grass. Livestock Research for Rural Development,16(6), 12-18.	4	8.7	0.15	2		84	0	1	0	1	1	1	1	1	1	1	16	31		610	1180	870	550	GLM	LSD	1
20	89	Sarwatt et al. 2004	Sarwatt, S. V., Milang’ha, M. S., Lekule, F. P., & Madalla, N. (2004). Moringa oleifera and cottonseed cake as supplements for smallholder dairy cows fed Napier grass. Livestock Research for Rural Development,16(6), 12-18.	4	8.6	0.15	2		84	0	0	0	1	1	1	1	1	1	1	16	31		610	1180	870	550	GLM	LSD	1
21	90	Nambi-Kasozi et al. 2014	Nambi-Kasozi, J., Sabiiti, E. N., Bareeb, F. B., & Sporndly, E. (2014). Effect of feeding varying levels of banana peelings supplemented with maize bran, cotton seed cake and Gliricidia sepium on the performance of lactating dairy cows. African Journal of Agricultural Research,9(8), 720-727.	4	10.8	0.36	2	15	112	0	1	1	1	0	0	1	1	1				25			1160	1200	GLM	LSD	1
21	91	Nambi-Kasozi et al. 2014	Nambi-Kasozi, J., Sabiiti, E. N., Bareeb, F. B., & Sporndly, E. (2014). Effect of feeding varying levels of banana peelings supplemented with maize bran, cotton seed cake and Gliricidia sepium on the performance of lactating dairy cows. African Journal of Agricultural Research,9(8), 720-727.	4	10.2	0.36	2	15	112	0	1	1	1	0	0	1	1	1				25			1160	1200	GLM	LSD	1
21	92	Nambi-Kasozi et al. 2014	Nambi-Kasozi, J., Sabiiti, E. N., Bareeb, F. B., & Sporndly, E. (2014). Effect of feeding varying levels of banana peelings supplemented with maize bran, cotton seed cake and Gliricidia sepium on the performance of lactating dairy cows. African Journal of Agricultural Research,9(8), 720-727.	4	11.4	0.36	2	15	112	0	1	1	1	0	0	1	1	1				25			1160	1200	GLM	LSD	1
21	93	Nambi-Kasozi et al. 2014	Nambi-Kasozi, J., Sabiiti, E. N., Bareeb, F. B., & Sporndly, E. (2014). Effect of feeding varying levels of banana peelings supplemented with maize bran, cotton seed cake and Gliricidia sepium on the performance of lactating dairy cows. African Journal of Agricultural Research,9(8), 720-727.	4	11.1	0.36	2	15	112	0	1	1	1	0	0	1	1	1				25			1160	1200	GLM	LSD	1
22	94	Mpairwe et al. 2003	Mpairwe, D. R., Sabiiti, E. N., Ummuna, N. N., Tegegne, A., & Osuji, P. (2003). Integration of forage legumes with cereal crops. I. Effects of supplementation with graded levels of lablab hay on voluntary food intake, digestibility, milk yield and milk composition of crossbred cows fed maize–lablab stover or oats–vetch hay ad libitum. Livestock production science,79(2), 193-212.	6	8.3	0.56	2	5	140	0	0	0	1	0	0	1	0	0	1	15	31	17.98	22	128	825.4	1900	GLM	CRBD	1
22	95	Mpairwe et al. 2003	Mpairwe, D. R., Sabiiti, E. N., Ummuna, N. N., Tegegne, A., & Osuji, P. (2003). Integration of forage legumes with cereal crops. I. Effects of supplementation with graded levels of lablab hay on voluntary food intake, digestibility, milk yield and milk composition of crossbred cows fed maize–lablab stover or oats–vetch hay ad libitum. Livestock production science,79(2), 193-212.	6	9.5	0.56	2	5	140	0	0	1	1	1	0	1	0	0	1	15	31	17.98	22	128	825.4	1900	GLM	CRBD	1
22	96	Mpairwe et al. 2003	Mpairwe, D. R., Sabiiti, E. N., Ummuna, N. N., Tegegne, A., & Osuji, P. (2003). Integration of forage legumes with cereal crops. I. Effects of supplementation with graded levels of lablab hay on voluntary food intake, digestibility, milk yield and milk composition of crossbred cows fed maize–lablab stover or oats–vetch hay ad libitum. Livestock production science,79(2), 193-212.	6	7.7	0.56	2	5	140	0	0	1	1	1	0	1	0	0	1	15	31	17.98	22	128	825.4	1900	GLM	CRBD	1
22	97	Mpairwe et al. 2003	Mpairwe, D. R., Sabiiti, E. N., Ummuna, N. N., Tegegne, A., & Osuji, P. (2003). Integration of forage legumes with cereal crops. I. Effects of supplementation with graded levels of lablab hay on voluntary food intake, digestibility, milk yield and milk composition of crossbred cows fed maize–lablab stover or oats–vetch hay ad libitum. Livestock production science,79(2), 193-212.	6	7.4	0.56	2	5	140	0	0	1	1	1	0	1	0	0	1	15	31	17.98	22	128	825.4	1900	GLM	CRBD	1
22	98	Mpairwe et al. 2003	Mpairwe, D. R., Sabiiti, E. N., Ummuna, N. N., Tegegne, A., & Osuji, P. (2003). Integration of forage legumes with cereal crops. I. Effects of supplementation with graded levels of lablab hay on voluntary food intake, digestibility, milk yield and milk composition of crossbred cows fed maize–lablab stover or oats–vetch hay ad libitum. Livestock production science,79(2), 193-212.	6	6.8	0.56	2	5	140	0	0	0	1	0	0	1	0	0	1	15	31	17.98	22	128	825.4	1900	GLM	CRBD	1
22	99	Mpairwe et al. 2003	Mpairwe, D. R., Sabiiti, E. N., Ummuna, N. N., Tegegne, A., & Osuji, P. (2003). Integration of forage legumes with cereal crops. I. Effects of supplementation with graded levels of lablab hay on voluntary food intake, digestibility, milk yield and milk composition of crossbred cows fed maize–lablab stover or oats–vetch hay ad libitum. Livestock production science,79(2), 193-212.	6	8.5	0.56	2	5	140	0	0	1	1	1	0	1	0	0	1	15	31	17.98	22	128	825.4	1900	GLM	CRBD	1
22	100	Mpairwe et al. 2003	Mpairwe, D. R., Sabiiti, E. N., Ummuna, N. N., Tegegne, A., & Osuji, P. (2003). Integration of forage legumes with cereal crops. I. Effects of supplementation with graded levels of lablab hay on voluntary food intake, digestibility, milk yield and milk composition of crossbred cows fed maize–lablab stover or oats–vetch hay ad libitum. Livestock production science,79(2), 193-212.	6	8.7	0.56	2	5	140	0	0	1	1	1	0	1	0	0	1	15	31	17.98	22	128	825.4	1900	GLM	CRBD	1
22	101	Mpairwe et al. 2003	Mpairwe, D. R., Sabiiti, E. N., Ummuna, N. N., Tegegne, A., & Osuji, P. (2003). Integration of forage legumes with cereal crops. I. Effects of supplementation with graded levels of lablab hay on voluntary food intake, digestibility, milk yield and milk composition of crossbred cows fed maize–lablab stover or oats–vetch hay ad libitum. Livestock production science,79(2), 193-212.	6	9.7	0.56	2	5	140	0	0	1	1	1	0	1	0	0	1	15	31	17.98	22	128	825.4	1900	GLM	CRBD	1
23	102	Mesfin et al. 2003	Mesfin, R., Gojam, Y., & Tesfaye, A. (2003). Milk yield and economic evaluation of two concentrate feeds to crossbred Boran x Friesian (BF) and Boran Jersey (BJ) dairy cows at Holetta Research Center. Challenges and Opportunities of Livestock Marketing in Ethiopia,347.	6	7.4	0.08	2		210	0	1	0	1	1	0	1	0	0		6.1	21.9				1100	2390	GLM	CRBD	1
23	103	Mesfin et al. 2003	Mesfin, R., Gojam, Y., & Tesfaye, A. (2003). Milk yield and economic evaluation of two concentrate feeds to crossbred Boran x Friesian (BF) and Boran Jersey (BJ) dairy cows at Holetta Research Center. Challenges and Opportunities of Livestock Marketing in Ethiopia,347.	6	7.9	0.08	2		210	0	1	0	1	1	0	1	0	0		6.1	21.9				1100	2390	GLM	CRBD	1
23	104	Mesfin et al. 2003	Mesfin, R., Gojam, Y., & Tesfaye, A. (2003). Milk yield and economic evaluation of two concentrate feeds to crossbred Boran x Friesian (BF) and Boran Jersey (BJ) dairy cows at Holetta Research Center. Challenges and Opportunities of Livestock Marketing in Ethiopia,347.	6	7.4	0.08	2		210	0	1	0	1	1	0	1	0	0		6.1	21.9				1100	2390	GLM	CRBD	1
23	105	Mesfin et al. 2003	Mesfin, R., Gojam, Y., & Tesfaye, A. (2003). Milk yield and economic evaluation of two concentrate feeds to crossbred Boran x Friesian (BF) and Boran Jersey (BJ) dairy cows at Holetta Research Center. Challenges and Opportunities of Livestock Marketing in Ethiopia,347.	6	7.2	0.08	2		210	0	1	0	1	1	0	1	0	0		6.1	21.9				1100	2390	GLM	CRBD	1
24	106	Methu et al. 2001	Methu, J. N., Owen, E., Abate, A. L., & Tanner, J. C. (2001). Botanical and nutritional composition of maize stover, intakes and feed selection by dairy cattle. Livestock Production Science,71(2), 87-96.	6	10	0.9	2	180	72	0	1	0	1	0	0	1	0	0					10.8	20.9	995	2200	GLM	LSD	1
24	107	Methu et al. 2001	Methu, J. N., Owen, E., Abate, A. L., & Tanner, J. C. (2001). Botanical and nutritional composition of maize stover, intakes and feed selection by dairy cattle. Livestock Production Science,71(2), 87-96.	6	11.2	0.9	2	180	72	0	1	0	1	1	0	1	0	0					10.8	20.9	995	2200	GLM	LSD	1
24	108	Methu et al. 2001	Methu, J. N., Owen, E., Abate, A. L., & Tanner, J. C. (2001). Botanical and nutritional composition of maize stover, intakes and feed selection by dairy cattle. Livestock Production Science,71(2), 87-96.	6	12.2	0.9	2	180	72	0	1	0	1	1	0	1	0	0					10.8	20.9	995	2200	GLM	LSD	1
25	109	Muia et al. 2000	Muia, J. M. K., Tamminga, S., Mbugua, P. N., & Kariuki, J. N. (2001). Effect of supplementing napier grass (Pennisetum purpureum) with poultry litter and sunflower meal based concentrates on feed intake and rumen fermentation in Friesian steers. Animal feed science and technology,92(1), 113-126.	8	11.7	0.13	2	102	84	0	1	0	1	1	1	1	1	1		7	26	18			630	1940	GLM	CRBD	1
25	110	Muia et al. 2000	Muia, J. M. K., Tamminga, S., Mbugua, P. N., & Kariuki, J. N. (2001). Effect of supplementing napier grass (Pennisetum purpureum) with poultry litter and sunflower meal based concentrates on feed intake and rumen fermentation in Friesian steers. Animal feed science and technology,92(1), 113-126.	8	11.4	0.13	2	102	84	0	1	0	1	1	1	1	1	1		7	26	18			630	1940	GLM	CRBD	1
25	111	Muia et al. 2000	Muia, J. M. K., Tamminga, S., Mbugua, P. N., & Kariuki, J. N. (2001). Effect of supplementing napier grass (Pennisetum purpureum) with poultry litter and sunflower meal based concentrates on feed intake and rumen fermentation in Friesian steers. Animal feed science and technology,92(1), 113-126.	8	6	0.13	2	45	84	0	1	0	1	0	1	1	1	1		7	26	18			630	1940	GLM	CRBD	1
25	112	Muia et al. 2000	Muia, J. M. K., Tamminga, S., Mbugua, P. N., & Kariuki, J. N. (2001). Effect of supplementing napier grass (Pennisetum purpureum) with poultry litter and sunflower meal based concentrates on feed intake and rumen fermentation in Friesian steers. Animal feed science and technology,92(1), 113-126.	8	5.9	0.13	2	45	84	0	1	0	1	0	1	1	1	1		7	26	18			630	1940	GLM	CRBD	1
25	113	Muia et al. 2000	Muia, J. M. K., Tamminga, S., Mbugua, P. N., & Kariuki, J. N. (2001). Effect of supplementing napier grass (Pennisetum purpureum) with poultry litter and sunflower meal based concentrates on feed intake and rumen fermentation in Friesian steers. Animal feed science and technology,92(1), 113-126.	12	7.8	0.11	3	99	84	0	0	0	1	0	1	1	1	1		7	26	18			630	1940	GLM	CRBD	1
25	114	Muia et al. 2000	Muia, J. M. K., Tamminga, S., Mbugua, P. N., & Kariuki, J. N. (2001). Effect of supplementing napier grass (Pennisetum purpureum) with poultry litter and sunflower meal based concentrates on feed intake and rumen fermentation in Friesian steers. Animal feed science and technology,92(1), 113-126.	12	8.9	0.11	3	99	84	0	1	0	1	1	1	1	1	1		7	26	18			630	1940	GLM	CRBD	1
25	115	Muia et al. 2000	Muia, J. M. K., Tamminga, S., Mbugua, P. N., & Kariuki, J. N. (2001). Effect of supplementing napier grass (Pennisetum purpureum) with poultry litter and sunflower meal based concentrates on feed intake and rumen fermentation in Friesian steers. Animal feed science and technology,92(1), 113-126.	12	10.9	0.11	3	99	84	0	1	0	1	1	1	1	1	1		7	26	18			630	1940	GLM	CRBD	1
25	116	Muia et al. 2000	Muia, J. M. K., Tamminga, S., Mbugua, P. N., & Kariuki, J. N. (2001). Effect of supplementing napier grass (Pennisetum purpureum) with poultry litter and sunflower meal based concentrates on feed intake and rumen fermentation in Friesian steers. Animal feed science and technology,92(1), 113-126.	12	13.1	0.11	3	99	84	0	1	0	1	1	1	1	1	1		7	26	18			630	1940	GLM	CRBD	1
26	117	Gwayumba et al. 2002	Gwayumba, W., Christensen, D. A., McKinnon, J. J., & Yu, P. (2002). Dry matter intake, digestibility and milk yield by Friesian cows fed two Napier grass varieties. ASIAN AUSTRALASIAN JOURNAL OF ANIMAL SCIENCES,15(4), 516-521.	5	9.3	0.92	2	65	37	0	0	0	1	0	1	1	1	1		12	24.4				1100	1900	GLM	CRD	1
26	118	Gwayumba et al. 2002	Gwayumba, W., Christensen, D. A., McKinnon, J. J., & Yu, P. (2002). Dry matter intake, digestibility and milk yield by Friesian cows fed two Napier grass varieties. ASIAN AUSTRALASIAN JOURNAL OF ANIMAL SCIENCES,15(4), 516-521.	5	7.1	0.92	2	65	37	0	0	0	1	0	1	1	1	1		12	24.4				1100	1900	GLM	CRD	1
27	119	Juma et al. 2006a	Juma, H. K., Abdulrazak, S. A., Muinga, R. W., & Ambula, M. K. (2006). Effects of supplementing maize stover with clitoria, gliricidia and mucuna on performance of lactating jersey cows in coastal lowland kenya. Tropical and Subtropical Agroecosystems,6(1).	3	3.9	0.21	2	100	56	0	1	0	1	0	0	1	1	1		22	30				1200	15	GLM	CRD	1
27	120	Juma et al. 2006a	Juma, H. K., Abdulrazak, S. A., Muinga, R. W., & Ambula, M. K. (2006). Effects of supplementing maize stover with clitoria, gliricidia and mucuna on performance of lactating jersey cows in coastal lowland kenya. Tropical and Subtropical Agroecosystems,6(1).	3	4.5	0.21	2	100	56	0	1	1	1	0	0	1	1	1		22	30				1200	15	GLM	CRD	1
27	121	Juma et al. 2006a	Juma, H. K., Abdulrazak, S. A., Muinga, R. W., & Ambula, M. K. (2006). Effects of supplementing maize stover with clitoria, gliricidia and mucuna on performance of lactating jersey cows in coastal lowland kenya. Tropical and Subtropical Agroecosystems,6(1).	3	4.7	0.21	2	100	56	0	1	1	1	0	0	1	1	1		22	30				1200	15	GLM	CRD	1
27	122	Juma et al. 2006a	Juma, H. K., Abdulrazak, S. A., Muinga, R. W., & Ambula, M. K. (2006). Effects of supplementing maize stover with clitoria, gliricidia and mucuna on performance of lactating jersey cows in coastal lowland kenya. Tropical and Subtropical Agroecosystems,6(1).	3	4.5	0.21	2	100	56	0	1	1	1	0	0	1	1	1		22	30				1200	15	GLM	CRD	1
28	123	Muinga et al. 2003	Muinga, R. W., Saha, H. M., & Mureithi, J. G. (2003). The effect of Mucuna (Mucuna pruriens) forage on the performance of lactating cows. Tropical and Subtropical Agroecosystems,1(2-3).	6	5.2		2	60	168	0	1	1	1	0	1	1	0	0	3	22	30				1200	15	GLM	CRD	1
28	124	Muinga et al. 2003	Muinga, R. W., Saha, H. M., & Mureithi, J. G. (2003). The effect of Mucuna (Mucuna pruriens) forage on the performance of lactating cows. Tropical and Subtropical Agroecosystems,1(2-3).	6	5.5		2	60	168	0	1	1	1	0	1	1	0	0	3	22	30				1200	15	GLM	CRD	1
29	125	Nyambati et al. 2003	Nyambati, E. M., Sollenberger, L. E., & Kunkle, W. E. (2003). Feed intake and lactation performance of dairy cows offered napiergrass supplemented with legume hay. Livestock Production Science,83(2), 179-189.	8	3.3	0.05	2	238	84	0	0	0	1	0	1	1	1	1	1	12	24.4				1100	1900	GLM	LSD	1
29	126	Nyambati et al. 2003	Nyambati, E. M., Sollenberger, L. E., & Kunkle, W. E. (2003). Feed intake and lactation performance of dairy cows offered napiergrass supplemented with legume hay. Livestock Production Science,83(2), 179-189.	8	3.8	0.05	2	238	84	0	0	1	1	0	1	1	1	1	1	12	24.4				1100	1900	GLM	LSD	1
29	127	Nyambati et al. 2003	Nyambati, E. M., Sollenberger, L. E., & Kunkle, W. E. (2003). Feed intake and lactation performance of dairy cows offered napiergrass supplemented with legume hay. Livestock Production Science,83(2), 179-189.	8	3.8	0.05	2	238	84	0	0	1	1	0	1	1	1	1	1	12	24.4				1100	1900	GLM	LSD	1
29	128	Nyambati et al. 2003	Nyambati, E. M., Sollenberger, L. E., & Kunkle, W. E. (2003). Feed intake and lactation performance of dairy cows offered napiergrass supplemented with legume hay. Livestock Production Science,83(2), 179-189.	8	4.72	0.05	2	238	84	0	1	0	1	0	1	1	1	1	1	12	24.4				1100	1900	GLM	LSD	1

## Sheet: Main challenge to dairying
Dairy expert	Feeding	Health	Breeding	Husbandry
Isabelle Baltenweck	1	2	4	3
Mariana Rufino	2	0	0	1
John Goopy	2	3	3	1
Henry Kiara	1	3	4	2
Simon Fraval	1	2	3	2
University of Egerton (panel)	1	2	4	3
Charles Gachuiri	1	3	2	2
Sammy Carsan	1	0	0	0
ICRAF Panel	1	3	4	2
Ben Lukuyu	2	3	4	1
